# Supplementary material for: The Application Value of Syndecan-2 Gene Methylation for Colorectal Cancer Diagnosis: A Clinical Study and Meta-Analyses
Source: Front Med (Lausanne). 2022 Mar 15;9:753545. doi: 10.3389/fmed.2022.753545 (PMC8964598; doi:10.3389/fmed.2022.753545)
Supplement: Supplementary Figure 1 — The copies/well of various methylation levels (100, 10, 1, 0.1, and 0%) over a range of concentrations (from 100 to 5 ng). [file Data_Sheet_1.ZIP]

Archive with 12 entries (12 files):
- Supplement Data Figure 1.tif
- Supplement Data Figure 2.tif
- Supplement Data Figure3A.tif
- Supplement Data Figure3B.tif
- Supplement Data Figure3C.tif
- Supplement Data Figure4A.tif
- Supplement Data Figure4B.tif
- Supplement Data Figure4C.tif
- Supplement Data Figure4D.tif
- Supplement Data Figure4E.tif
- Supplement Data Table1.xlsx
- Supplement Data Table2.xlsx
