# Supplementary material for: The Application Value of Syndecan-2 Gene Methylation for Colorectal Cancer Diagnosis: A Clinical Study and Meta-Analyses
Source: Front Med (Lausanne). 2022 Mar 15;9:753545. doi: 10.3389/fmed.2022.753545 (PMC8964598; doi:10.3389/fmed.2022.753545)
Supplement: Supplementary Figure 1 — The copies/well of various methylation levels (100, 10, 1, 0.1, and 0%) over a range of concentrations (from 100 to 5 ng). [file Data_Sheet_1.ZIP › Supplement Data Table1.xlsx]

## Sheet: Sheet1
Table1.The primer and probe sequences for assay
Gene	Primer sequence(5'→3')
SDC2	F	GAGGAAGCGAGCGTTTTC
	R	AAAATACCGCAACGATTACGA
	P	6FAM-CAAACTCGAAAACTCGAACTCGAAACT-BHQ1
C-LESS	F	TTGTATGTATGTGAGTGTGGGAGAGA
	R	TTTCTTCCACCCCTTCTCTTCC
	P	6FAM-CTCCCCCTCTAACTCTAT-BHQ1.
