# Supplementary material for: The Application Value of Syndecan-2 Gene Methylation for Colorectal Cancer Diagnosis: A Clinical Study and Meta-Analyses
Source: Front Med (Lausanne). 2022 Mar 15;9:753545. doi: 10.3389/fmed.2022.753545 (PMC8964598; doi:10.3389/fmed.2022.753545)
Supplement: Supplementary Figure 1 — The copies/well of various methylation levels (100, 10, 1, 0.1, and 0%) over a range of concentrations (from 100 to 5 ng). [file Data_Sheet_1.ZIP › Supplement Data Table2.xlsx]

## Sheet: Sheet1
Table2.ddPCR cycling conditions.
Cycling Step	Temperature,℃	Time	Ramp Rate	Number of Cycles
Enzyme activation	95	10min	2℃/sec	1
Denaturation	94	30sec		40
Annealing	54	1min		40
Enzyme deactivation	98	10min		1
Hold(optional)	4	Infinite		1
